# Supplementary material for: Distinct mRNAs in Cancer Extracellular Vesicles Activate Angiogenesis and Alter Transcriptome of Vascular Endothelial Cells
Source: Cancers (Basel). 2021 Apr 22;13(9):2009. doi: 10.3390/cancers13092009 (PMC8122258; doi:10.3390/cancers13092009)
Supplement: Supplementary file 1 [file cancers-13-02009-s001.zip]

Archive with 3 entries (3 files):
- anotated original western blot images.pdf
- Supplementary dataset S1.xlsx
- Supplementary figures and table.pdf
