# Supplementary material for: Distinct mRNAs in Cancer Extracellular Vesicles Activate Angiogenesis and Alter Transcriptome of Vascular Endothelial Cells
Source: Cancers (Basel). 2021 Apr 22;13(9):2009. doi: 10.3390/cancers13092009 (PMC8122258; doi:10.3390/cancers13092009)
Supplement: Supplementary file 1 [file cancers-13-02009-s001.zip › Supplementary dataset S1.xlsx]

## Sheet: Sheet1
Gene Symbol	Group of function	MCF10A-NEXO1	MCF10A-NEXO2	MCF10A-NEXO3	MCF10A-HEXO1	MCF10A-HEXO2	MCF10A-HEXO3	MCF7-NEXO1	MCF7-NEXO2	MCF7-NEXO3	MCF7-HEXO1	MCF7-HEXO2	MCF7-HEXO3	MDA231-NEXO1	MDA231-NEXO2	MDA231-NEXO3	MDA231-HEXO1	MDA231-HEXO2	MDA231-HEXO3
VEGFA	Angiogenesis	Not Detected	Not Detected	Not Detected	Not Detected	Not Detected	Not Detected	0.000681572	0.000426241	0.000639387	0.000453022	0.000452216	0.000311968	0.000700812	0.000865635	0.000835331	0.00378723	0.0024918	0.00350821
CXCL12	Angiogenesis	Not Detected	Not Detected	Not Detected	Not Detected	Not Detected	Not Detected	0.00141415	0.00091506	0.000577745	0.000621127	0.000583858	0.000645228	Not Detected	Not Detected	Not Detected	Not Detected	Not Detected	Not Detected
KITLG	Angiogenesis	0.00107186	0.00108162	0.00148735	Not Detected	Not Detected	Not Detected	0.000965322	0.000651107	0.000552594	0.000119186	0.000119391	8.37414e-05	Not Detected	Not Detected	Not Detected	Not Detected	Not Detected	Not Detected
PDGFB	Angiogenesis	Not Detected	Not Detected	Not Detected	Not Detected	Not Detected	Not Detected	Not Detected	Not Detected	Not Detected	Not Detected	Not Detected	Not Detected	Not Detected	Not Detected	Not Detected	Not Detected	Not Detected	Not Detected
PGF	Angiogenesis	Not Detected	Not Detected	Not Detected	Not Detected	Not Detected	Not Detected	Not Detected	Not Detected	Not Detected	Not Detected	Not Detected	Not Detected	Not Detected	Not Detected	Not Detected	Not Detected	Not Detected	Not Detected
LOX	ECM stiffening	Not Detected	Not Detected	Not Detected	Not Detected	Not Detected	Not Detected	Not Detected	Not Detected	Not Detected	Not Detected	Not Detected	Not Detected	0.00240602	0.00341876	0.00343141	0.020688	0.0207685	0.00913204
P4HA1	ECM stiffening	Not Detected	Not Detected	Not Detected	Not Detected	Not Detected	Not Detected	0.000690924	0.00044976	0.000538905	0.000209597	0.000392635	0.000397821	0.0128839	0.00838309	0.00965477	0.0127333	0.0113972	0.00888577
P4HA2	ECM stiffening	Not Detected	Not Detected	Not Detected	Not Detected	Not Detected	Not Detected	Not Detected	Not Detected	Not Detected	0.000356388	0.000424599	0.00030434	0.00554644	0.00480924	0.00324132	0.00368609	0.0021366	0.00280188
LOXL2	ECM stiffening	Not Detected	Not Detected	Not Detected	Not Detected	Not Detected	Not Detected	Not Detected	Not Detected	Not Detected	0.000244141	0.000223185	0.000187844	Not Detected	Not Detected	Not Detected	0.000636655	0.000887029	0.000434042
PLOD2	ECM stiffening	Not Detected	Not Detected	Not Detected	Not Detected	Not Detected	Not Detected	Not Detected	Not Detected	Not Detected	Not Detected	Not Detected	Not Detected	Not Detected	Not Detected	Not Detected	Not Detected	Not Detected	Not Detected
MET	Cell motility	Not Detected	Not Detected	Not Detected	Not Detected	Not Detected	Not Detected	Not Detected	Not Detected	Not Detected	0.00061187	0.00120787	0.000704489	0.00220571	0.00219712	0.00339807	0.0087761	0.0087929	0.00788277
SNAIL2	Cell motility	Not Detected	Not Detected	Not Detected	Not Detected	Not Detected	Not Detected	Not Detected	Not Detected	Not Detected	Not Detected	Not Detected	Not Detected	0.00114431	0.00125131	0.00206212	0.00231142	0.00135062	0.00303068
ROCK1	Cell motility	Not Detected	Not Detected	Not Detected	Not Detected	Not Detected	Not Detected	0.00197433	0.00345922	0.00258431	0.000804479	0.0015381	0.000881046	0.00739556	0.00602969	0.00629154	0.00831695	0.00867927	0.00743542
RHOA	Cell motility	Not Detected	Not Detected	Not Detected	0.0216342	0.0339138	0.0240914	0.0293013	0.0321924	0.0199725	0.00484933	0.0069891	0.00809394	0.0881835	0.073682	0.0731539	0.0947541	0.0619493	0.0635158
AXL	Cell motility	Not Detected	Not Detected	Not Detected	Not Detected	Not Detected	Not Detected	Not Detected	Not Detected	Not Detected	Not Detected	Not Detected	Not Detected	0.00216882	0.00165493	0.00191039	0.00187739	0.00116603	0.00081688
AMF	Cell motility	Not Detected	Not Detected	Not Detected	Not Detected	Not Detected	Not Detected	0.00538394	0.00507271	0.0034922	0.00722383	0.0102763	0.0160199	Not Detected	Not Detected	Not Detected	Not Detected	Not Detected	Not Detected
SNAIL1	Cell motility	Not Detected	Not Detected	Not Detected	Not Detected	Not Detected	Not Detected	0.000334654	0.000427053	0.000162847	0.000429136	0.000393973	0.000213118	Not Detected	Not Detected	Not Detected	Not Detected	Not Detected	Not Detected
TWIST	Cell motility	0.0237428	0.013393	0.0159955	0.0124758	0.0109159	0.0108202	Not Detected	Not Detected	Not Detected	Not Detected	Not Detected	Not Detected	Not Detected	Not Detected	Not Detected	Not Detected	Not Detected	Not Detected
ZEB1	Cell motility	0.0351716	0.0302493	0.0256338	0.0131584	0.0172077	0.0101366	Not Detected	Not Detected	Not Detected	Not Detected	Not Detected	Not Detected	0.0221172	0.0141261	0.0209121	0.00400822	0.00483879	0.00470741
ZEB2	Cell motility	Not Detected	Not Detected	Not Detected	Not Detected	Not Detected	Not Detected	Not Detected	Not Detected	Not Detected	Not Detected	Not Detected	Not Detected	Not Detected	Not Detected	Not Detected	0.00156653	0.00208361	0.00256756
TCF3	Cell motility	Not Detected	Not Detected	Not Detected	Not Detected	Not Detected	Not Detected	Not Detected	Not Detected	Not Detected	Not Detected	Not Detected	Not Detected	Not Detected	Not Detected	Not Detected	Not Detected	Not Detected	Not Detected
PLAUR	Metastasis	Not Detected	Not Detected	Not Detected	Not Detected	Not Detected	Not Detected	9.58942e-05	0.000191611	0.000138606	8.57459e-05	0.000135276	8.06913e-05	0.0186363	0.0151286	0.0128527	0.0609689	0.0717856	0.0425334
ANGPTL4	Metastasis	Not Detected	Not Detected	Not Detected	Not Detected	Not Detected	Not Detected	Not Detected	Not Detected	Not Detected	0.000319152	0.000605327	0.000449396	0.0020083	0.00190296	0.00268281	0.00463682	0.00393996	0.00165828
MMP14	Metastasis	Not Detected	Not Detected	Not Detected	Not Detected	Not Detected	Not Detected	Not Detected	Not Detected	Not Detected	Not Detected	Not Detected	Not Detected	0.00750198	0.00326404	0.00628759	0.00161646	0.00223935	0.00254962
ANGPT2	Metastasis	Not Detected	Not Detected	Not Detected	Not Detected	Not Detected	Not Detected	Not Detected	Not Detected	Not Detected	Not Detected	Not Detected	Not Detected	Not Detected	Not Detected	Not Detected	Not Detected	Not Detected	Not Detected
CXCR4	Metastasis	Not Detected	Not Detected	Not Detected	Not Detected	Not Detected	Not Detected	Not Detected	Not Detected	Not Detected	Not Detected	Not Detected	Not Detected	Not Detected	Not Detected	Not Detected	Not Detected	Not Detected	Not Detected
L1CAM	Metastasis	Not Detected	Not Detected	Not Detected	Not Detected	Not Detected	Not Detected	Not Detected	Not Detected	Not Detected	Not Detected	Not Detected	Not Detected	Not Detected	Not Detected	Not Detected	Not Detected	Not Detected	Not Detected
MMP2	Metastasis	Not Detected	Not Detected	Not Detected	Not Detected	Not Detected	Not Detected	Not Detected	Not Detected	Not Detected	Not Detected	Not Detected	Not Detected	Not Detected	Not Detected	Not Detected	Not Detected	Not Detected	Not Detected
MMP9	Metastasis	Not Detected	Not Detected	Not Detected	Not Detected	Not Detected	Not Detected	Not Detected	Not Detected	Not Detected	Not Detected	Not Detected	Not Detected	Not Detected	Not Detected	Not Detected	Not Detected	Not Detected	Not Detected
IL8	Cancer stem cell maintainance	Not Detected	Not Detected	Not Detected	Not Detected	Not Detected	Not Detected	Not Detected	Not Detected	Not Detected	Not Detected	Not Detected	Not Detected	0.00595632	0.00921909	0.00757584	0.0214272	0.0175632	0.0179011
CD47	Cancer stem cell maintainance	Not Detected	Not Detected	Not Detected	Not Detected	Not Detected	Not Detected	0.0099323	0.0064825	0.00540176	0.00148728	0.00183534	0.00260043	0.00887418	0.0146297	0.0132982	0.0229765	0.0188178	0.0185752
IL6	Cancer stem cell maintainance	Not Detected	Not Detected	Not Detected	Not Detected	Not Detected	Not Detected	Not Detected	Not Detected	Not Detected	Not Detected	Not Detected	Not Detected	0.00564529	0.00515769	0.00609945	0.00474247	0.006395	0.0068865
SOX2	Cancer stem cell maintainance	Not Detected	Not Detected	Not Detected	Not Detected	Not Detected	Not Detected	0.000636127	0.00110668	0.000635696	0.000601738	0.000328237	0.000357042	0.00710669	0.00755928	0.0080176	0.0022856	0.00105132	0.00211353
TAZ	Cancer stem cell maintainance	Not Detected	Not Detected	Not Detected	Not Detected	Not Detected	Not Detected	0.000325055	0.000295096	0.000245664	9.47498e-05	0.000171842	0.000130489	Not Detected	Not Detected	Not Detected	0.00468593	0.00423225	0.00293179
POU5F1	Cancer stem cell maintainance	0.00385878	0.00224518	0.00268235	0.0675432	0.0828826	0.063246	Not Detected	Not Detected	Not Detected	Not Detected	Not Detected	Not Detected	Not Detected	Not Detected	Not Detected	Not Detected	Not Detected	Not Detected
MYC	Cancer stem cell maintainance	0.0183057	0.0531483	0.0464014	0.0438934	0.0472806	0.0215598	0.00362085	0.00236694	0.00221051	0.000624932	0.000448962	0.000800837	0.0380501	0.0236038	0.0229188	0.01115	0.0223817	0.0174105
KLF4	Cancer stem cell maintainance	0.00705794	0.00973501	0.00816996	0.00685149	0.00998975	0.0086838	0.00083988	0.000571865	0.000569659	0.000456156	0.000223055	0.000298947	0.00303445	0.0018898	0.0012424	0.00120006	0.00070066	0.000447362
NANOG	Cancer stem cell maintainance	0.141775	0.0758156	0.0592587	0.0439018	0.116064	0.0787586	Not Detected	Not Detected	Not Detected	0.00014604	0.000167609	0.000106415	0.00539521	0.00780358	0.00638557	0.00109399	0.0014872	0.00274021
IL19	Cancer stem cell maintainance	Not Detected	Not Detected	Not Detected	0.0252297	0.0387493	0.0261625	Not Detected	Not Detected	Not Detected	Not Detected	Not Detected	Not Detected	Not Detected	Not Detected	Not Detected	Not Detected	Not Detected	Not Detected
ALKBH5	Cancer stem cell maintainance	Not Detected	Not Detected	Not Detected	Not Detected	Not Detected	Not Detected	Not Detected	Not Detected	Not Detected	Not Detected	Not Detected	Not Detected	Not Detected	Not Detected	Not Detected	Not Detected	Not Detected	Not Detected
GLUT1	Metabolism	Not Detected	Not Detected	Not Detected	Not Detected	Not Detected	Not Detected	0.000498832	0.000693482	0.00056531	0.000462487	0.000698284	0.000570329	0.0118962	0.0142154	0.00929923	0.054189	0.0481224	0.0282055
PLIN2	Metabolism	Not Detected	Not Detected	Not Detected	Not Detected	Not Detected	Not Detected	0.000897311	0.00110155	0.000717765	0.00064717	0.000844605	0.00115133	0.023212	0.0272122	0.0137271	0.0752891	0.0850729	0.0669775
BNIP3L	Metabolism	Not Detected	Not Detected	Not Detected	Not Detected	Not Detected	Not Detected	0.0075804	0.00702671	0.00690442	0.00316796	0.00545222	0.0048824	0.0142044	0.0149791	0.0186635	0.0609518	0.048598	0.0551472
SHMT2	Metabolism	Not Detected	Not Detected	Not Detected	Not Detected	Not Detected	Not Detected	0.00671703	0.00541264	0.0062431	0.00125541	0.00167128	0.00169655	0.0175514	0.0266835	0.019328	0.0364851	0.037177	0.0219583
LONP1	Metabolism	Not Detected	Not Detected	Not Detected	Not Detected	Not Detected	Not Detected	0.000613598	0.000419279	0.000243204	0.000114204	0.000188234	0.000166087	0.00686778	0.00680697	0.00270761	0.0021778	0.00323241	0.00163135
SLC16A4	Metabolism	Not Detected	Not Detected	Not Detected	0.0533287	0.067472	0.0566124	0.000195002	0.000115227	0.000125516	6.87382e-05	0.000129312	9.15933e-05	0.00271957	0.00148807	0.00236244	0.00058372	0.000744074	0.0012693
PHGDH	Metabolism	Not Detected	Not Detected	Not Detected	Not Detected	Not Detected	Not Detected	0.00112902	0.00200859	0.00155961	0.000226401	0.000256815	0.000181057	Not Detected	Not Detected	Not Detected	Not Detected	Not Detected	Not Detected
PDK1	Metabolism	Not Detected	Not Detected	Not Detected	Not Detected	Not Detected	Not Detected	0.00014472	0.000179518	7.65353e-05	0.000195488	0.000216115	0.000178567	Not Detected	Not Detected	Not Detected	0.00666489	0.00303785	0.00394282
MXI1	Metabolism	Not Detected	Not Detected	Not Detected	Not Detected	Not Detected	Not Detected	0.0123301	0.0101429	0.00663962	0.00269777	0.00360126	0.00292251	0.00720192	0.00651772	0.00955459	0.0169458	0.0505329	0.0388125
SIAH2	Metabolism	Not Detected	Not Detected	Not Detected	Not Detected	Not Detected	Not Detected	0.00526849	0.00558037	0.00293791	0.00100298	0.00070772	0.000943897	0.00287309	0.00262568	0.00598147	0.0025792	0.00621569	0.00352807
BNIP3	Metabolism	0.0662333	0.100461	0.101753	0.0223185	0.0365965	0.0215759	0.00803838	0.0082718	0.00676123	0.0130438	0.0142378	0.0145895	0.0461729	0.0750402	0.0394224	0.150442	0.115943	0.1048
LDHA	Metabolism	0.170785	0.239922	0.0894206	0.0878431	0.156283	0.138859	0.00765147	0.00741811	0.00558084	0.00796416	0.0103436	0.0105695	0.105423	0.151353	0.0894705	0.252148	0.203474	0.215491
CA9	Metabolism	Not Detected	Not Detected	Not Detected	0.0237766	0.0484942	0.0340565	Not Detected	Not Detected	Not Detected	Not Detected	Not Detected	Not Detected	Not Detected	Not Detected	Not Detected	0.00422692	0.00691333	0.00359845
FABP3	Metabolism	Not Detected	Not Detected	Not Detected	Not Detected	Not Detected	Not Detected	Not Detected	Not Detected	Not Detected	Not Detected	Not Detected	Not Detected	Not Detected	Not Detected	Not Detected	0.11524	0.0956968	0.102391
COX4I2	Metabolism	Not Detected	Not Detected	Not Detected	Not Detected	Not Detected	Not Detected	Not Detected	Not Detected	Not Detected	Not Detected	Not Detected	Not Detected	Not Detected	Not Detected	Not Detected	Not Detected	Not Detected	Not Detected
FABP7	Metabolism	Not Detected	Not Detected	Not Detected	Not Detected	Not Detected	Not Detected	Not Detected	Not Detected	Not Detected	Not Detected	Not Detected	Not Detected	Not Detected	Not Detected	Not Detected	Not Detected	Not Detected	Not Detected
NDUFA4L2	Metabolism	Not Detected	Not Detected	Not Detected	Not Detected	Not Detected	Not Detected	Not Detected	Not Detected	Not Detected	Not Detected	Not Detected	Not Detected	Not Detected	Not Detected	Not Detected	Not Detected	Not Detected	Not Detected
NHE1	Metabolism	Not Detected	Not Detected	Not Detected	Not Detected	Not Detected	Not Detected	Not Detected	Not Detected	Not Detected	Not Detected	Not Detected	Not Detected	Not Detected	Not Detected	Not Detected	Not Detected	Not Detected	Not Detected
NT5E	Immune evasion	Not Detected	Not Detected	Not Detected	Not Detected	Not Detected	Not Detected	Not Detected	Not Detected	Not Detected	Not Detected	Not Detected	Not Detected	Not Detected	Not Detected	Not Detected	0.00118639	0.00107682	0.00172066
CD39	Immune evasion	Not Detected	Not Detected	Not Detected	Not Detected	Not Detected	Not Detected	Not Detected	Not Detected	Not Detected	Not Detected	Not Detected	Not Detected	Not Detected	Not Detected	Not Detected	Not Detected	Not Detected	Not Detected
PDL1	Immune evasion	Not Detected	Not Detected	Not Detected	Not Detected	Not Detected	Not Detected	Not Detected	Not Detected	Not Detected	Not Detected	Not Detected	Not Detected	Not Detected	Not Detected	Not Detected	Not Detected	Not Detected	Not Detected
